# Supplementary material for: Four tyrosine residues of the rice immune receptor XA21 are not required for interaction with the co-receptor OsSERK2 or resistance to Xanthomonas oryzae pv. oryzae
Source: PeerJ. 2018 Dec 11;6:e6074. doi: 10.7717/peerj.6074 (PMC6294051; doi:10.7717/peerj.6074)
Supplement: Supplemental Information 6 [file peerj-06-6074-s006.zip]

Archive with 17 entries (16 files):
- Fig7B_Raw.png
- __MACOSX/
- __MACOSX/._Fig7B_Raw.png
- Fig7C_Raw.png
- __MACOSX/._Fig7C_Raw.png
- SuppFig2_Raw.png
- __MACOSX/._SuppFig2_Raw.png
- Fig4L_Raw.png
- __MACOSX/._Fig4L_Raw.png
- Fig1C_Raw.png
- __MACOSX/._Fig1C_Raw.png
- Fig4R_Raw.png
- __MACOSX/._Fig4R_Raw.png
- Fig1B_Raw.png
- __MACOSX/._Fig1B_Raw.png
- Fig2_Raw.png
- __MACOSX/._Fig2_Raw.png
